# Supplementary material for: A dominant role of transcriptional regulation during the evolution of C4 photosynthesis in Flaveria species
Source: Nat Commun. 2025 Feb 14;16:1643. doi: 10.1038/s41467-025-56901-y (PMC11828953; doi:10.1038/s41467-025-56901-y)
Supplement: Supplementary file 6 — Source Data [file 41467_2025_56901_MOESM6_ESM.zip › Source Data.xlsx]

## Sheet: Fig.2c
Fig.2c: Barplots show gene expression of PEPC of five Flaveria species in transcript per kilobase per million mapped reads (TPM)
	N_1	N_2	N_3
Ftri7G03800	25.6	29.51	16.4
Fson7G09145	17.67	7.83	9.12
Frob7G08723	7.51	8.62	9.64
Fram7G05362	6.66	6.84	3.85
Flin7G38002	8.28	8.13	5.9
Frob4G23968	0.59	0.93	0.44
Flin4G27613	1.76	2.36	1.65
Ftri4G06759	0.15	0.61	0.08
Fram4G49157	5.01	4.24	4.13
Fson4G36468	0.6	0.29	0.49
Fson4G34404	0.5	0.43	0.14
Fson15G02810	33.7	24.06	23.58
Frob15G21377	6.57	8.17	7.46
Fram15G38820	16.23	12.17	13.17
Flin15G06137	54.9	64.73	76.29
Ftri15G27099	45.28	52.23	38.83
Ftri3G16655	3161.63	3636.4	2818.12
Ftri3G07887	3472.91	3923.17	3028.33
Ftri3G30452	4972.54	5652.54	4559.44
FlinNA39315	1073.52	1271.95	934.1
FramNA09579	1230.95	1369.99	1141.52
Frob3G15086	119.36	162.07	111.29
Fson3G09193	466.14	365.46	488.08
Ftri11G02422	1.85	2.1	1.56
Fram11G50406	1.05	1.2	0.99
Frob11G08090	0	0	0.01

## Sheet: Fig.3a left panel
Fig.3a: Heatmaps show relative transcript and protein abundances of C4 genes in the five Flaveria species
RNA
	Frob	Fson	Flin	Fram	Ftri
CA1	-0.91779	-0.74988	-0.35997	0.560974	1.46666
PEPC1	-0.61922	-0.49579	-0.7352	0.177248	1.67297
NADP-MDH	-0.5986	-0.50881	-0.21585	-0.44758	1.77084
NADP-ME4	-0.62985	-0.61157	-0.60544	0.162738	1.68411
AspAT5	-0.67649	-0.54612	-0.30509	-0.23216	1.75987
AlaAT1	-0.93563	-0.82466	-0.11496	0.357515	1.51773
PPDK	-0.60615	-0.5767	-0.27318	-0.3125	1.76853
PPDK-RP1	-0.2913	-0.71707	-0.32416	-0.43103	1.76355
OMT(Dit1)	-1.47927	0.163124	0.408769	-0.32298	1.23035
DCT(Dit2)	-1.20129	-0.89385	0.543506	0.416114	1.13552
PPT1	-0.64109	-0.62169	-0.22836	-0.26403	1.75517
NHD1	-0.49308	-0.54461	-0.35627	-0.3897	1.78367
BASS2	-0.50047	-0.36811	-0.24202	-0.65688	1.76747
BASS4	-0.60489	-0.39348	-0.42523	-0.35712	1.78071

## Sheet: Fig.3a right panel
Fig.3a: Heatmaps show relative transcript and protein abundances of C4 genes in the five Flaveria species
protein
	Frob	Fson	Flin	Fram	Ftri
CA1	-0.93276	-0.38713	-0.44586	0.101094	1.66465
PEPC1	-0.73796	-0.6727	-0.21556	-0.0908	1.71702
NADP-MDH	-0.76798	-0.52449	-0.28666	-0.16072	1.73986
NADP-ME4	-0.60553	-0.6095	-0.40386	-0.13615	1.75505
AspAT5	-0.60694	-0.48636	-0.29747	-0.38615	1.77693
AlaAT1	-0.71042	-0.69438	-0.23385	-0.07952	1.71818
PPDK	-0.54385	-0.5407	-0.3619	-0.33384	1.78029
PPDK-RP1	-0.43131	-0.4907	-0.47034	-0.39531	1.78765
OMT(Dit1)	-1.45228	0.568766	0.648452	0.865617	1.06306
DCT(Dit2)	-0.67182	-0.50149	-0.42073	-0.16466	1.7587
PPT1	-1.01928	-0.90562	0.95226	1.10321	1.08772
NHD1	-0.54029	-0.54301	-0.54301	-0.13445	1.76076
BASS2	-0.7165	-0.62275	-0.06686	-0.32305	1.72916
BASS4	-0.47696	-0.47411	-0.47254	-0.36316	1.78677

## Sheet: Fig.3d panel 1
Fig.3d PTR values for the C4 gene set in the five Flaveria species
C4 genes
	Frob	Fson	Flin	Fram	Ftri
CA1.2	3.33829	3.00196	2.65996	2.40439	2.32974
PEPC1	2.48676	2.31221	7.01912	2.12624	2.02965
NADP-MDH	2.43627	2.55782	2.48238	2.63003	2.30084
NADP-ME4	5.86847	3.66053	4.02094	2.33671	2.22732
AspAT5	3.98902	3.28732	2.90614	2.79628	2.42201
AlaAT1	4.44992	3.52618	2.88505	2.72707	2.66779
PPDK	2.40085	2.36231	2.3522	2.40764	2.15591
PPDK-RP1	2.49644	2.66532	2.314	2.76451	2.47123
OMT	2.20033	2.05008	2.02838	2.12171	1.89612
DCT	3.95071	3.16213	2.40533	2.51001	2.58088
PPT1	2.99973	2.83102	2.19989	2.2424	1.6185
NHD1	1.0724	0	0	1.9849	1.55394
BASS2	2.34245	2.20983	2.29755	6.61922	1.94102
BASS4	NA	1.29807	1.42616	1.98257	1.80604
note: NA represent data was not available as mRNA level or protein level was not detcted due to low expression level.

## Sheet: Fig.3d panel 2
Fig.3d PTR values for the C4 gene set in the five Flaveria species
photorespiratory genes
	Frob	Fson	Flin	Fram	Ftri
GOX1_Frob15G35849	2.38834	1.25495	1.44034	1.37389	1.50457
SHM_Frob18G35644	1.92735	1.60602	1.69814	1.83759	1.40023
RBCS1A_Frob5G06063	1.74086	2.26478	NA	1.98024	1.16269
GDC-H_Frob13G22996	2.50143	2.24115	2.21073	1.99448	2.6583
GOX1_Frob7G02590	1.99114	2.10032	2.01693	2.03115	2.37489
GOX1_Frob14G01076	2.24758	2.30187	2.13342	2.11978	2.82888
RBCS1B_Frob1G07769	1.99839	2.09587	1.99142	2.14799	2.18833
RBCS1A_Frob5G32755	2.51928	2.89898	NA	2.21808	2.29702
GDC-H_Frob3G04495	2.89779	2.35964	2.46683	2.24155	1.96904
GDC-T_Frob18G34666	2.41897	2.34563	2.45654	2.37162	2.81838
GOTAT_Frob12G21231	2.37051	2.09389	2.01215	2.41089	2.53535
GGT_Frob9G02659	2.31698	2.64679	2.26253	2.44517	2.42527
HPR_Frob13G00906	2.31482	2.38059	2.45792	2.45063	2.44072
SHM_Frob1G05082	2.38176	2.24064	2.26494	2.46353	2.49687
RBCS1B_Frob1G11429	2.08026	1.93014	1.89336	2.48273	2.07811
PGLP1_Frob1G06679	2.60514	2.75781	2.75681	2.5069	3.02762
PGLP1_Frob1G26655	2.71544	2.75781	2.75681	2.5069	3.02762
GOX1_Frob8G21391	2.79777	2.58109	2.5575	2.57578	2.7768
AGT1_Frob13G29351	2.16956	2.19969	2.30043	2.63774	2.72715
GS2_Frob4G26262	2.51226	2.58824	2.37376	2.77912	2.59961
GDC-P1_Frob3G26291	2.19539	2.22921	2.21142	2.84203	2.33518
PLGG1_Frob2G08344	2.46991	2.41404	2.31373	2.89616	4.58879
GDC-L1_Frob7G02863	2.91369	2.59393	2.37465	2.98118	3.79673
GS2_Frob8G34402	2.52076	2.65017	2.65851	2.98816	3.15449
GOTAT_Frob12G03150	2.94925	2.53245	2.46215	2.99324	3.17479
GDC-P1_Frob13G33105	2.56537	3.61179	4.16414	3.06627	2.5261
GGT_Frob8G12624	2.464	2.1545	1.87554	3.2536	1.09818
RBCS1A_Frob5G08281	1.87759	2.56702	5.55246	3.52208	1.91317
GLYK_Frob9G22323	3.03228	3.3211	2.90853	3.96415	4.27785
GLT1_Frob18G34182	4.0927	3.51167	5.68878	4.03924	2.939
GDC-L1_FrobNA10144	5.32089	4.13853	2.53622	4.26746	4.07604
note: NA represent data was not available as mRNA level or protein level was not detcted due to low expression level.

## Sheet: Fig.3d panel 3
Fig.3d PTR values for the C4 gene set in the five Flaveria species
photosynthesis genes
	Frob	Fson	Flin	Fram	Ftri
Frob13G26286	1.25333	1.34536	1.32712	1.28361	1.49264
Frob7G03737	1.79997	1.74422	1.82856	1.37997	1.26966
Frob3G31623	1.51412	1.47992	1.40482	1.41978	1.71386
Frob10G21451	1.60773	1.57809	1.39287	1.5175	1.98869
Frob18G26391	1.52909	1.48236	1.43291	1.58373	1.48717
Frob12G24377	1.54578	1.62461	0.882641	1.64071	0.728409
Frob8G23701	1.78936	1.69844	1.58623	1.6491	1.81958
Frob7G29243	1.75743	1.80618	1.58504	1.67372	1.74904
Frob15G04434	1.97569	1.98195	2.50846	1.72567	1.9953
Frob8G23674	2.27172	2.3384	2.43563	1.87138	2.46466
Frob16G20351	2.32763	2.50209	2.22283	1.87147	2.05037
Frob2G14320	1.78486	1.64578	NA	1.90681	1.6837
Frob2G13468	2.08557	1.82345	1.85491	1.91266	1.99419
Frob4G20292	1.54012	1.52236	2.5737	1.93439	1.51979
Frob5G04970	2.44676	2.28293	1.88951	1.94569	1.85278
Frob15G04443	1.97489	1.91416	1.65782	1.95391	1.82758
Frob1G17588	1.93166	1.95208	2.10312	1.97397	2.103
Frob1G20100	1.95243	1.87726	1.83683	1.99367	2.04983
Frob2G00946	2.07461	1.75928	1.93299	2.02773	2.3509
Frob1G17138	1.89238	1.90742	1.721	2.04719	2.57584
Frob6G07112	2.15684	1.87668	2.07162	2.07729	1.88115
Frob18G14472	1.88969	1.98597	1.76838	2.08728	2.1555
Frob11G32025	2.16122	2.25272	2.20845	2.118	2.19254
Frob1G07769	1.9984	2.09588	1.99143	2.14801	2.18837
Frob16G23381	2.09445	2.24304	2.24323	2.16844	1.7253
Frob16G18498	2.98729	3.96344	1.95707	2.18948	7.05176
Frob5G32755	2.51935	2.89925	NA	2.21809	2.29706
Frob7G11052	2.3725	2.50304	2.41932	2.25531	2.52263
Frob7G14571	2.02666	2.08726	2.15402	2.26418	2.1719
Frob9G15311	2.72428	2.55181	2.59467	2.27988	2.44903
Frob12G16248	2.22299	2.21457	1.44232	2.29549	2.4015
Frob5G30825	2.49048	2.44242	2.00846	2.37008	2.47297
Frob12G16590	2.80247	2.71663	2.57154	2.43619	2.65284
Frob13G00906	2.315	2.38081	2.45821	2.4509	2.44111
Frob6G05740	2.37096	2.88232	2.7056	2.45622	2.44488
Frob2G22007	2.60489	2.72249	2.94414	2.48286	3.15407
Frob1G11429	2.08028	1.93015	1.89337	2.48287	2.07815
Frob18G36591	2.09802	1.98942	2.08879	2.49217	2.04465
Frob6G20766	3.09293	3.43745	2.16099	2.50389	2.50793
Frob12G14926	2.97116	2.57063	2.52835	2.51543	2.68417
Frob1G24955	2.29763	2.58426	2.42526	2.52999	2.56836
Frob18G12932	3.81598	4.62014	6.2231	2.54886	3.14153
Frob2G35108	2.25642	2.40484	2.40731	2.5587	2.65801
Frob2G15810	2.60296	2.25821	3.31545	2.57801	2.31454
Frob13G18147	1.80805	2.02147	2.09586	2.59452	2.25719
Frob15G10123	2.46405	2.36371	2.52752	2.66663	3.52089
Frob7G16149	2.39438	2.32827	2.3372	2.68323	NA
Frob11G10624	3.22168	2.94884	2.6705	2.69115	3.418
Frob16G36281	3.05973	2.64931	2.54956	2.69816	2.65742
Frob14G04189	2.54476	2.70535	2.62973	2.69857	2.60225
Frob10G32917	2.61265	2.60893	2.56792	2.71977	3.26827
Frob14G23622	2.93946	2.81509	2.72085	2.74536	2.88701
Frob17G34016	2.66557	4.01168	2.47614	2.83796	2.87318
Frob16G23676	2.33825	2.42692	2.294	2.84562	2.44596
Frob11G07116	2.61786	2.5365	2.58481	2.86005	3.18652
Frob15G26120	3.2609	3.03926	6.31329	2.87039	4.29448
Frob2G22416	2.90627	2.79073	2.67914	2.88282	2.49253
Frob17G11284	2.75243	3.1116	2.97708	2.90282	2.81576
Frob16G07237	2.60667	2.79352	2.77148	2.9233	2.78221
Frob15G15157	2.65228	2.58582	2.71408	2.93085	2.47734
Frob18G04943	2.7363	2.77912	2.65244	2.93463	2.96015
Frob13G10551	2.90064	2.79663	2.75993	2.95909	3.00889
Frob15G03432	1.96827	1.90508	1.80705	2.96389	1.98657
Frob14G14188	2.55975	2.5004	1.83007	3.08649	2.51512
Frob10G01089	3.36798	3.09467	2.54741	3.12401	3.19401
Frob18G26602	2.77888	3.08065	3.78976	3.1462	2.82792
Frob12G01676	2.99327	2.85401	2.87079	3.18656	3.56164
Frob18G00122	2.94085	2.98038	2.69175	3.18928	2.34143
Frob18G20591	2.84588	2.89336	2.82429	3.19269	2.49805
Frob12G01445	3.54285	5.23349	3.29697	3.20329	3.96405
Frob14G30201	3.05845	3.14845	3.01927	3.2387	3.25329
Frob6G08850	5.80676	3.71905	4.99678	3.249	NA
Frob11G26073	2.39607	2.62628	2.29143	3.2784	2.57049
Frob4G25819	2.63342	2.86823	2.61012	3.28002	3.7946
Frob16G16962	2.24706	2.90722	2.44384	3.29438	2.19739
Frob6G26756	2.32366	2.32898	2.68967	3.32378	2.25116
Frob7G16127	2.49017	2.68671	2.66306	3.33954	3.03149
Frob14G25213	3.6229	3.45975	3.61829	3.38946	3.67593
Frob18G16554	3.02129	3.03342	3.30271	3.45682	3.11401
Frob16G28716	2.56099	2.89962	2.87267	3.48264	2.80426
Frob12G24863	3.01459	2.66048	2.79642	3.5147	2.88581
Frob11G34330	2.88523	2.82332	2.77441	3.51609	2.99628
Frob5G08281	1.87761	2.56726	5.60597	3.52553	1.91321
Frob14G05436	3.01669	3.2564	2.35812	3.58101	3.11055
Frob4G32231	3.81747	3.42806	3.77762	3.59237	3.54991
Frob15G01144	2.12214	2.29961	2.53558	3.62385	2.28468
Frob3G02587	3.79801	3.80612	3.24508	3.68333	3.00562
Frob14G15639	2.75523	2.57058	2.67111	3.70114	2.40314
Frob11G19339	3.00047	3.16191	2.80485	3.72345	2.97218
Frob9G12008	1.84115	2.87777	1.98544	3.784	1.83363
Frob8G23573	3.67233	4.19001	3.73065	3.84246	4.36045
Frob10G05433	4.09501	3.64572	4.19318	3.89269	3.43276
Frob1G18499	2.84502	3.11292	5.28432	3.91582	3.15098
Frob17G22122	3.701	3.76074	4.60215	3.95371	3.48419
Frob11G28915	4.02012	3.37916	4.77745	4.19873	3.74311
Frob6G18181	2.57944	2.18029	2.30751	4.23899	2.73921
Frob16G24207	2.86151	2.82161	2.71536	4.25937	3.15794
Frob7G32333	3.20042	2.60029	NA	4.2906	2.72594
Frob18G16157	2.60124	2.92486	2.47703	4.34703	2.20637
Frob14G10691	3.24818	3.38758	3.67326	4.38087	3.15758
Frob16G21121	3.23288	2.9614	3.72338	4.51371	2.61274
Frob12G27705	2.61726	6.48547	NA	4.8013	5.07326
Frob4G20667	3.16873	2.75688	2.94808	5.01188	3.01526
Frob12G25292	3.76207	3.7089	4.60259	5.10479	4.63094
Frob15G34696	2.86858	4.27037	3.71945	5.11034	4.14126
Frob14G02082	5.01727	4.72761	4.47763	5.30846	5.24451
Frob2G08305	3.65932	5.39096	3.00478	5.44048	3.18221
Frob4G24044	2.95137	3.21417	3.17747	5.50686	3.00297
Frob15G17716	3.90668	3.49885	4.9421	5.70654	3.73375
Frob4G19729	2.87547	3.17605	3.76645	5.79232	2.98285
Frob18G21813	3.03432	3.29208	2.95583	5.79621	4.70662
Frob3G34439	4.89471	4.47014	5.91618	5.88998	4.52508
Frob9G18374	2.57144	2.5096	2.18107	5.9316	2.24689
Frob9G37106	3.42	3.24165	3.1329	6.32443	3.56947
Frob9G00188	3.57175	3.62113	2.57794	7.04092	2.7329
Frob10G34221	4.65398	3.7104	2.22418	7.40002	2.07298
Frob3G00148	3.37597	4.68367	3.99949	7.76851	3.71114
Frob15G30583	3.52299	3.31729	4.61335	8.91523	NA
Frob2G00034	3.06211	3.18751	3.83394	NA	3.52545
Frob2G19564	2.55213	2.92965	2.60123	NA	2.59605
Frob9G08213	2.96536	2.90281	2.81026	NA	3.22994
Frob11G07693	6.57409	7.09577	4.08981	NA	6.42525
Frob1G28158	1.87905	1.74789	1.54336	NA	NA
Frob6G31532	3.52673	2.05059	2.77278	NA	2.42604
note: NA represent data was not available as mRNA level or protein level was not detcted due to low expression level.

## Sheet: Fig.3d panel 4
Fig.3d PTR values for the C4 gene set in the five Flaveria species
100 times of permutations
	Frob	Fson	Flin	Fram	Ftri
1	3.89761	5.22025	3.43796	6.06646	4.20413
2	4.60799	6.26486	4.31998	5.44261	5.33057
3	4.56455	4.5752	5.62252	5.46786	4.56199
4	5.20432	3.86298	4.5598	4.78749	4.30456
5	4.37182	4.53301	4.50917	4.61124	4.58027
6	4.47914	5.15097	4.13252	4.60116	4.7811
7	5.07235	4.48946	4.12923	5.00465	5.07537
8	4.46147	4.26829	5.0001	6.69111	5.01907
9	4.4883	5.37502	5.11342	6.36241	4.3417
10	3.9814	6.18689	4.5435	5.16259	4.57342
11	4.99947	3.67022	3.71895	4.54056	5.09037
12	4.61308	4.40607	4.07927	4.86298	4.24045
13	3.43208	4.0868	4.23551	4.49179	3.93656
14	3.65034	3.79758	4.75687	3.90454	4.29886
15	4.54685	3.50421	4.36495	4.11093	3.8191
16	3.75233	4.37883	4.01005	4.65604	3.72149
17	3.93034	4.7841	3.8937	5.548	3.84741
18	4.24168	3.6405	3.86741	4.11097	4.77755
19	4.68965	4.21641	4.85895	3.86557	4.44015
20	3.93979	4.10338	4.20305	4.26434	4.75202
21	4.47632	3.52441	4.19811	4.74696	3.63361
22	3.32651	4.37711	3.64268	4.84389	3.48613
23	4.05909	4.83944	3.61752	4.55109	5.51232
24	3.96651	3.25901	4.17766	4.13463	3.34025
25	3.60446	3.94942	4.27272	5.45988	3.59642
26	3.76642	3.76413	4.28169	5.38934	3.83363
27	3.54758	3.39688	4.09371	3.70986	3.4182
28	4.32429	3.54462	4.00706	3.90076	3.90398
29	3.73393	3.67542	3.65618	5.17628	3.96521
30	3.80411	3.35287	3.92126	3.95996	3.83091
31	4.73884	4.12342	3.34887	3.59982	4.21223
32	3.56524	4.05502	4.35782	3.35526	3.93739
33	3.91082	3.40962	3.54603	4.16605	4.04462
34	4.31083	3.83524	4.31149	5.0232	5.39004
35	3.79603	4.09487	3.66782	4.6097	4.39113
36	3.62182	3.48889	3.65494	5.10331	3.43429
37	4.34991	3.78197	3.80377	4.13358	4.3212
38	3.99997	3.2335	3.77938	4.9058	3.65261
39	3.78246	3.81297	4.192	3.82134	3.63573
40	4.18401	3.60153	3.82035	4.21954	4.06951
41	3.54737	3.57031	4.26512	4.42367	3.26083
42	3.95866	4.56494	3.94468	4.60646	3.72751
43	3.54274	4.35724	3.65922	4.74709	3.3446
44	3.88154	4.79459	4.43658	4.00736	3.92522
45	3.79977	4.0231	3.82952	4.25248	4.22581
46	4.33608	3.95809	3.75363	4.61868	4.61573
47	4.03053	3.61507	3.96162	5.00943	3.98722
48	3.97906	5.27401	4.29134	4.4169	4.14823
49	3.68867	3.88959	4.10246	4.89021	3.71727
50	4.24127	4.25699	3.81272	3.80709	4.0592
51	3.37572	4.52824	4.78507	4.30063	3.40411
52	4.57753	3.11352	4.15006	4.75692	3.86608
53	3.92385	3.59891	3.7421	4.14812	3.99867
54	3.79554	4.64428	3.32084	4.2821	4.0349
55	3.59806	4.07704	4.40545	4.77467	4.96961
56	4.03728	3.37757	3.91859	3.8243	4.78401
57	4.08637	3.5592	4.00973	3.92278	3.96213
58	4.68091	4.39952	3.89723	5.44228	4.23059
59	3.98814	3.25859	4.77346	4.31215	3.55784
60	4.73446	3.5382	3.73392	4.86498	3.72847
61	4.46502	4.20268	4.01782	5.38618	4.49444
62	4.3343	4.24851	4.78622	4.39206	3.43217
63	4.45272	3.78038	4.2506	4.31016	3.76785
64	4.17215	4.02904	4.00359	3.99688	4.76209
65	3.93696	3.91661	3.98892	4.35259	4.33117
66	4.12792	3.76917	4.70266	4.98728	4.24684
67	4.10314	4.11488	3.47869	4.58684	3.65451
68	3.99766	4.32192	4.87834	4.2969	3.47746
69	3.54052	3.8166	3.49019	4.7547	3.63191
70	4.12543	3.34569	3.33092	4.7643	3.95345
71	3.73708	3.34753	3.90411	3.83243	4.25282
72	3.59539	5.26941	4.26607	3.48751	4.64224
73	4.28618	4.25359	3.59748	4.60441	3.80545
74	3.51438	3.80971	3.98013	4.44317	4.06351
75	3.85648	3.79759	3.62529	4.91049	3.97282
76	3.47723	3.44902	3.32896	4.58337	4.63554
77	3.27783	3.60351	3.83724	4.23622	3.76248
78	3.71404	3.6469	3.48034	5.22467	5.01627
79	3.81164	3.87722	3.80672	4.17364	4.09237
80	3.76695	3.24826	4.11835	3.16709	3.82221
81	4.55759	3.57835	3.59453	3.73931	3.20974
82	3.73372	3.52987	5.01614	4.06618	3.43826
83	4.31558	4.33693	4.55517	3.88794	4.78998
84	4.4923	4.41397	3.08482	6.37091	4.07203
85	4.05863	3.71678	4.40809	5.12638	3.90835
86	3.15725	3.523	3.43076	4.55271	4.33778
87	4.04374	3.53928	4.12016	4.04398	4.27469
88	3.95848	3.46288	4.11086	5.37781	4.07409
89	4.74706	4.81699	3.59413	4.20816	3.94557
90	3.4214	4.02468	3.28408	4.77407	4.07311
91	4.63733	4.00129	3.94831	4.335	4.39881
92	4.38808	4.75475	4.12136	4.52341	3.76822
93	5.00717	4.31396	3.59011	6.13094	3.66023
94	3.54733	4.07729	4.5283	4.38475	4.30042
95	3.89532	3.75375	3.86818	3.82316	3.79438
96	3.59773	3.4124	3.48917	5.16413	3.51388
97	3.58088	3.54707	3.82	4.9667	3.8598
98	3.91709	3.76242	4.13916	3.88583	4.0309
99	4.18118	4.38433	4.00432	3.92695	4.32678
100	3.6892	3.2141	4.26838	3.15375	2.94837

## Sheet: Fig.4a
Fig.4a: GC3 comparisons of C4 genes across five Flaveria species
Frob	Fson	Flin	Fram	Ftri
0.359633	0.361468	0.363803	0.370297	0.365112
0.356522	0.367391	0.367391	0.397059	0.363043
0.307692	0.300481	0.325243	0.3	0.298077
0.340961	0.353349	0.357968	0.32783	0.351163
0.503067	0.52568	0.488372	0.48538	0.484496
0.489324	0.469643	0.474409	0.466071	0.483271
0.392202	0.390411	0.393593	0.384058	0.37659
0.432099	0.442901	0.42899	0.44375	0.410494
0.327556	0.344383	0.340242	0.365702	0.343318
0.493716	0.505639	0.500898	0.51526	0.504488
0.670213	0.656028	0.670213	NA	0.677305
0.3909	0.384695	0.371658	0.386158	0.3909
0.402503	0.391667	0.406797	0.376096	0.37931
0.440594	0.423773	0.437037	0.435208	0.444717
0.458333	0.455882	0.458333	0.479564	0.465263
0.424354	0.424893	0.425663	0.41788	0.422503
note: NA represent data was not available as mRNA level or protein level was not detcted due to low expression level.

## Sheet: Fig.4b
Fig.4b: Abundances of ribosome protected fragment (RPF) of C4 genes
	Frob		Ftri
CA1	127.394	136.933	520.412	634.084
PEPC1	113.758	183.453	1565.89	1239.54
PEPC-k1	4.498	6.199	8.242	5.822
NADP-MDH	59.915	111.972	74.377	51.141
NADP-ME4	0.625	8.779	670.937	502.498
AspAT5	7.24	22.797	56.538	55.402
AlaAT1	9.475	14.23	103.686	73.82
PPDK	26.966	24.856	975.789	793.412
PPDK-RP1	16.792	19.244	33.554	25.878
OMT	28.055	57.685	338.035	339.272
DCT	4.792	15.017	36.685	32.976
PPT1	5.308	9.144	122.978	109.978
NHD1	8.247	14.482	93.35	76.406
BASS2	29.563	28.941	292.32	237.32
BASS4	1.986	10.518	218.575	191.986

## Sheet: Fig.4g left
Fig.4g: RPF-to-RNA ratio for C4 genes and photorespiratory genes
C4 genes
Frob	RPF-to-RNA	Ftri	RPF-to-RNA
Frob10G26530_NADP-ME4	0.180599	Ftri10G17299_NADP-ME4	0.311996
Frob12G02496_OMT	0.157508	Ftri12G28389_OMT	0.188247
Frob14G30819_PPDK	0.109679	Ftri14G29727_PPDK	0.216004
Frob15G14687_PPDK-RP1	0.148478	Ftri15G31095_PPDK-RP1	0.14418
Frob16G01718_PPT1	0.159853	Ftri18G21063_CA1.2A	0.235798
Frob18G30864_CA1.2	0.278151	Ftri18G25078_CA1.2B	0.146393
Frob2G25545_AspAT5	0.292053	Ftri2G29057_AspAT5	0.15288
Frob3G15086_PEPC1	0.265478	Ftri3G07887_PEPC1.2	0.145563
Frob3G31625_NHD1	0.153199	Ftri3G16655_PEPC1.1	0.093066
Frob6G32358_PEPC-k1	0.179865	Ftri3G17815_NHD1	0.145202
Frob7G20458_DCT	0.146729	Ftri3G30452_PEPC1.3	0.188367
Frob8G21784_AlaAT1	0.141647	Ftri6G02085_PEPC-k1.1	0.019989
Frob8G26433_BASS2	0.151285	Ftri7G08542_DCT	0.304045
Frob9G14506_BASS4	0.21749	Ftri8G07792_AlaAT1	0.140388
Frob9G16612_NADP-MDH	0.111039	Ftri8G31640_BASS2	0.133035
FrobNA31793_AlaAT1	0.139158	Ftri9G02753_NADP-MDH	0.11821
		Ftri9G23131_BASS4	0.117695
		FtriNA08581_PPT1	0.162252

[truncated: 16 more sheets: Fig.4g right, Fig.4h left, Fig.4h right, Fig.5c, Fig.5d, Fig.5h panel1, Fig.5h panel2, Fig.5h panel 3, Fig.5h panel 4, Fig.S3a, Fig.S3b, Fig.S3c, Fig.S4a, Fig.S4b, Fig.S10 left, Fig.S10 right]
